# Supplementary material for: Crystal Structure of the ATPase Domain of the Human AAA+ Protein Paraplegin/SPG7
Source: PLoS One. 2009 Oct 20;4(10):e6975. doi: 10.1371/journal.pone.0006975 (PMC2734466; doi:10.1371/journal.pone.0006975)
Supplement: Datapack S1 — Standalone iSee datapack - contains the enhanced version of this article for use offline. This file can be opened using free software available for download at http://www.molsoft.com/icm_browser.html. (ICB) [file pone.0006975.s001.icb]

Archive with 1 entries (1 files):
- pone.0006975_beta
